# Supplementary material for: Predicting Hair Cortisol and Cortisone Concentration in Postpartum Women through Repeated Measurements of Perceived Stress
Source: Metabolites. 2021 Nov 29;11(12):815. doi: 10.3390/metabo11120815 (PMC8707977; doi:10.3390/metabo11120815)
Supplement: Supplementary file 1 [file metabolites-11-00815-s001.zip]

Archive with 1 entries (1 files):
- metabolites-1461438-supplementary.pdf
